# Supplementary material for: Role of Endothelin-1 and Nitric Oxide in Acute Ischemic Stroke Leptomeningeal Collateral Activation
Source: Int J Mol Sci. 2025 Mar 30;26(7):3205. doi: 10.3390/ijms26073205 (PMC11989326; doi:10.3390/ijms26073205)
Supplement: Supplementary file 1 [file ijms-26-03205-s001.zip]

Archive with 1 entries (1 files):
- ijms-3534823-supplementary.pdf
